# Supplementary material for: The Breast Cancer Single-Cell Atlas: Defining cellular heterogeneity within model cell lines and primary tumors to inform disease subtype, stemness, and treatment options
Source: Cell Oncol (Dordr). 2023 Jan 4;46(3):603–28. doi: 10.1007/s13402-022-00765-7 (PMC10205851; doi:10.1007/s13402-022-00765-7)
Supplement: Supplementary file 8 — Supplementary Tables (XLSX 37.8 KB) [file 13402_2022_765_MOESM8_ESM.xlsx]

## Sheet: Supplementary Table 1
Supplementary Table 1. Breakdown of cell lines and cluster annotations as well as treatment condition for HDAC6 inhibitor.
Cell Cluster ID	Cell Line	Sample Number	Cluster ID
MDA-MB-468a	MDA-MB-468	-	a
MDA-MB-468b	MDA-MB-468	-	b
HCC1954a	HCC1954	-	a
HCC1954b	HCC1954	-	b
HCC1954c	HCC1954	-	c
HCC1954d	HCC1954	-	d
HCC1954e	HCC1954	-	e
SUM190a	SUM190	-	a
SUM190b	SUM190	-	b
SUM190c	SUM190	-	c
MCF-7s1r1a	MCF-7	Sample 1 - Run 1	a
MCF-7s1r1b	MCF-7	Sample 1 - Run 1	b
MCF-7s1r1c	MCF-7	Sample 1 - Run 1	c
MCF-7s1r2a	MCF-7	Sample 1 - Run 2	a
MCF-7s1r2b	MCF-7	Sample 1 - Run 2	b
MCF-7s2a	MCF-7	Sample 2	a
MCF-7s2b	MCF-7	Sample 2	b
MCF-7s2c	MCF-7	Sample 2	c
MCF-7s2d	MCF-7	Sample 2	d
MCF-7s2e	MCF-7	Sample 2	e
MDA-MB-453a	MDA-MB-453	Untreated	1
MDA-MB-453b	MDA-MB-453	Untreated	b
MDA-MB-453c	MDA-MB-453	Untreated	c
MDA-MB-453Ta	MDA-MB-453T	Treated	a
MDA-MB-453Tb	MDA-MB-453T	Treated	b
BT-474a	BT-474	-	a
BT-474b	BT-474	-	b
BT-474c	BT-474	-	c
BT-474d	BT-474	-	d
BT-474e	BT-474	-	e
SKBr3a	SKBr3	-	a
T47Da	T47D	-	a
T47Db	T47D	-	b
T47Dc	T47D	-	c
T47Dd	T47D	-	d
T47De	T47D	-	e
SUM149a	SUM149	-	a
SUM149b	SUM149	-	b
BT-549a	BT-549	-	a
BT-549b	BT-549	-	b
BT-549c	BT-549	-	c
MDA-MB-231a	MDA-MB-231	-	a
MDA-MB-361a	MDA-MB-361	-	a
MDA-MB-231 & MDA-MB-361a	MDA-MB-231 & MDA-MB-361	-	a
MDA-MB-436 & MDA-MB-436Ta	MDA-MB-436	Untreated & Treated	a
MDA-MB-436a	MDA-MB-436	Untreated	a
MDA-MB-436b	MDA-MB-436	Untreated	b
MDA-MB-436Ta	MDA-MB-436	Treated	a
MDA-MB-436Tb	MDA-MB-436	Treated	b

## Sheet: Supplementary Table 2
Supplementary Table 2. Breakdown of specific cell line and cell subcluster gene markers.
Cell Line	Cell Line Markers	Subcluster	Subcluster Specific Markers
BT-474	ABCC3, ADIRF, ALDH2, ALDH3B2, BAMBI, BCAS1, BMP7, C19orf33, CREB3L4, CRIP1, CWC25, DHRS2, DUSP4, EFHD1, ERBB2, FAM3B, FBXL20, HMGCS2, HOXB7, KIF1A, MED1, MED24, MLLT6, MRPL45, NUDT8, NUPR1, PIP4K2B, SCGB1D2, SMIM22, SRCIN1, STARD3, SYNRG, TFF3, TM7SF2, TMEM238, TOM1L1, TRPC4AP, TSPAN1, UCP2	BT-474a	DDIT3, DUSP14
		BT-474b
		BT-474c	ASPM, MUCL1, PRR11
		BT-474d
		BT-474e	SCGB2A2
BT-549	ABL2, ADAM9, AMIGO2, ANGPTL4, ANPEP, ATP2B4, BASP1, CALD1, CAV1, CAVIN1, CD44, CD70, CDH2, CLMP, COL1A1, COL1A2, COL5A2, CTGF, CTSC, CYR61, DAB2, DPYSL2, EMP1, EMP3, ERRFI1, FABP5, FAM129A, FGF2, FGF5, FOXD1, FSTL1, GAL, GAS6, GJA1, GLIPR1, GNG11, HACD1, LDHB, LHFPL6, LOX, LOXL2, LY6K, MAP1B, NMB, NNMT, NR3C1, NT5E, PDLIM2, PGF, PLAC8, PLAU, PLIN2, PRNP, PRRX1, RAB32, RAMP1, SACS, SCG2, SERPINE2,…	BT-549a
		BT-549b
		BT-549c
HCC1954	ADGRF1, ADGRG1, ALDH1A3, ANKRD36C, ANO1, APOL6, AREG, ARHGDIB, ASS1, C15orf48, C5orf38, CDH3, CRABP2, CTSH, DHRS3, DHRS9, ERBB2, ERMP1, ESRP1, EXT1, F3, FAM9C, FHL2, FXYD5, GDF15, GRB7, HOMER3, IFI27, IFITM2, IGFBP3, IRX2, ITGA3, KLK5, KLK6, KLK8, KRT15, KRT81, LCN2, LGALS3BP, MYEOV, NEDD9, ORMDL3, OXR1, PLAT, PLGRKT, PSMB8, PSMB9, PTGES, RARRES1, RARRES3, RDH10, S100A8, S100A9, SFN, SORT1, STARD…	HCC1954a	CCL2, CES1, CXCL8, INHBA, PTGS2, S100A7, SAA1, SAA2, SERPINB4
		HCC1954b
		HCC1954c
		HCC1954d
		HCC1954e
MCF-7s2	BEX2, CKB, GSTP1, KLHL23, LDHB, PAM16, UCHL1, XIST	MCF-7s2a	PMAIP1
		MCF-7s2b
		MCF-7s2c
		MCF-7s2d
		MCF-7s2e
MDA-MB-231	GADD45B, KISS1, SNAPC1, PMAIP1, SERTAD1, MIR22HG, FRMD6, RRAD, ADM, IGFBP7, SRGN, HBEGF, ANKRD1, CD163L1, ADORA2B, GTF2B, CAPG, IRS2, TMEM156, IL11, CDA	MDA-MB-231a	C11orf96, OSER1, PPP1R15A, UPP1
		MDA-MB-231 & MDA-MB-361a	C19orf33
MDA-MB-361	ANXA1, IGFBP4, SPANXB1, AXL, FST, SAA1, PRSS3, C12orf75, CAVIN3, LINC00973, FOSL1, IGFBP6, SFTA1P, OGFRL1, CD55, AL161431.1, AP1S2, MT1E, PMP22, UPP1, G0S2, MSN, AKAP12, RAB34, MAD1L1, GLRX, PLAUR, C9orf3, CSF2, IFI16	MDA-MB-361a	PHLDA1
MDA-MB-436	MAGEA4, IL32, AKR1B1, TCEAL9, GYPC, SERPINE1, IL1B, CSF3, BEX1, NFE4, TRIML2, FUOM, AC245595.1, TFPI2, CCL20, CXCL8, SERPINB2, IGFN1, CXCL2, EREG, SOD2, PI3, DCBLD2, TNFAIP3, IL1A, RAB3B	MDA-MB-436a
		MADMB436b	CCL5, IFIT1, IFIT2, IFIT3, ISG20, OASL, PMAIP1
MDA-MB-436T	TFPI2, CCL20, CXCL8, SERPINB2, IGFN1, CXCL2, EREG, SOD2, PI3, DCBLD2, TNFAIP3, IL1A, RAB3B	MDA-MB-436Ta	CCL20, CXCL2, CXCL8, DCBLD2, FGF2, IGFN1, MAP1B, PI3, TFPI2
		MDA-MB-436Tb	ANXA1, EREG, IGFN1, IL13RA2, MMP1, SERPINB2, TFPI2
		MDA-MB-436 & MDA-MB-436Ta	AP5Z1, ATF3, DDIT3, HRK, KIFC3, MAFF, NEURL3, PMAIP1, RELB, RENBP, SNHG12, TNFAIP3, UPP1
MDA-MB-453	IGFBP5, CRACR2B, FGFR4, CLCA2, PEG10, TFAP2B, CALML5, H1F0, GPR160, NUPR2, AR, KCNMA1, ANKRD30A, TEX9, S100A14, IL1R1, HID1, LRRC26, GCHFR, ID2, SPDEF, NR2F1, DENND1B, AZGP1, EGLN3, EGR1, KLHL35, ARFGEF3, SORD, NBL1, C17orf58, STOM, AC244090.1, HAGHL, FOS, TUSC1, ALDH4A1, CDR2L, EPHX1, MIRLET7BHG, TXNDC16, SFXN3	MDA-MB-453a	C1orf56
		MDA-MB-453b
		MDA-MB-453c
MDA-MB-453T	EPHX1, MIRLET7BHG, TXNDC16, SFXN3	MDA-MB-453Ta	CKB, EPHX1
		MDA-MB-453Tb	CKB, EPHX1
MDA-MB-468	EGFR, CASP14, S100A4, SLC1A6, KRT5, S100A7, SLPI, CA9, MGP, LANCL2, IMPA2, FBLN1, CITED4, SFRP1, RBP1, CLDN10, SERPINB1, PSPH, CSAG1, HIST1H1A, ARHGAP29, RCAN1, TM4SF1, FH, PDZK1IP1, TMEM45A, YES1, CD14	MDA-MB-468a
		MDA-MB-468b
MCF-7s1r1	TFF1, BCAS3, SPTSSB, DSCAM-AS1, TRIM37, PARD6B, SULF2, TBX2-AS1, TMEM64, APPBP2	MCF-7s1r1a
		MCF-7s1r1b
		MCF-7s1r1c
MCF-7s1r2	S100P, BCAS4, PSCA, LXN, UGDH, FBP1, RPS6KB1, PLA2G10, SYTL2, TBX2, ESR1, YPEL3, GPRC5A, SCNN1A, ATP9A, AC015712.1, GATA3-AS1, SHH, UPK3B, CA2, GPX2, MUC1, AGR2, NECAB1	MCF-7s1r2a
		MCF-77s1r2b	C21orf58
SKBr3	S100P, BCAS4, PSCA, LXN, UGDH, FBP1, RPS6KB1, PLA2G10, SYTL2, TBX2, ESR1, YPEL3, GPRC5A, SCNN1A, ATP9A, AC015712.1, GATA3-AS1, SHH, UPK3B, CA2, GPX2, MUC1, AGR2, NECAB1	SKBr3a
SUM149	WFDC2, CXCL1, S100A2, CXCL3, LAMB3, SLC16A3, ID3, FN1, C3, AKR1C1, KRT17, SLC43A3, EFHD2, AKR1C2, KYNU, FADS1, TUBA4A, INHBA, MMP9, FBXO2, LAMA3, CXCL6, CTSZ, AVPI1, SCG5, KRT6A, SLC39A8, BST2, TYMP, BCAT1, ZC3H12A	SUM149a
		SUM149b
SUM190	MUCL1, MT1G, CRISP3, CPD, PIP, MED15, XRRA1, ALDH3A1, TNFSF10, NBR1, TRIM55, TCEAL8, STEAP1, NECTIN4	SUM190a	ANXA1, ATF3, BET1, BEX5, DDIT3, DNAJB9, ISG20, MT1F, NIT1, SH3BGR, SPRR2D, SPX, TCEAL9, TES
		SUM190b	ASS1, SAA1, SRD5A3
		SUM190c	ARHGDIB, CEACAM6, FGG, SCGB1D2, SCGB2A1, SCGB2A2, THBS1
T47D	SERPINA6, PRLR, APOE, TRPS1, TP53I3, SLC40A1, SNCG, ZG16B, CLIC3, HSD17B1, MED13L, PGR, CA12, ST14, PLA2G16, IGFBP2, CLDN3, SELENOP	T47Da
		T47Db
		T47Dc
		T47Dd
		T47De	DDIT3, NR1D1

## Sheet: Supplementary Table 3
Supplementary Table 3. TIC marker vector leveraged for ranking cell line subclusters for stemness potential.
Marker	Gene Code
ALDH1A1	ALDH1A1
CD49f/Integrin Alpha 6	ITGA6
CD24	CD24
CD44	CD44
CD133	PROM1
CD90	THY1
EpCAM	EPCAM
CXCR4	CXCR4
CXCR1	CXCR1
BMI-1	BMI1
C-Myc	MYC
SOX2	SOX2
KLF4	KLF4
Nanog	NANOG
SALL4	SALL4
CD29	ITGB1
CD117/c-kit	KIT
CD123/IL3 R alpha	IL3RA
2021-10-04	POU5F1
TIM3	HAVCR2
CD96	CD96
CD34	CD34
CD38	CD38
CD47	CD47
CD66	CEACAM1
CEACAM6	CEACAM6
CD26	DPP4
Lgr5/GPR49	LGR5
Musashi-1	MSI1
CD15	FUT4
Nestin	NES
CD45	PTPRC
CD13	ANPEP
TNFRSF16	NGFR
CD166/ALCAM	ALCAM
CD138	SDC1
CD19	CD19
CD20/MS4A1	MS4A1
CD27/TNFRSF7	CD27
Endoglin/CD105	ENG
CD151	CD151
TRA-1-60 (R )	PODXL
Rex1	ZFP42

## Sheet: Supplementary Table 4
Supplementary Table 4. Ranking cell lines by TIC gene expression and entropy score.
TIC Gene Vector	Entropy Scoring
BT-549	SUM149
MDA-MB-468	BT-549
HCC1954	MDA-MB-361
SUM190	HCC1954
SUM149	SUM190
MDA-MB-361	MDA-MB-468
MCF-7	BT-474
T47D	T47D
BT-474	MCF-7
MDA-MB-436	MDA-MB-436
SkBr3	MDA-MB-231
MDA-MB-453	SKBr3
MDA-MB-231	MDA-MB-453

## Sheet: Supplementary Table 5
Supplementary Table 5. Percent and average expression of diagnostic disease subtyping markers across atlas clusters.
Cluster	Gene	Average Expression	Percent Expressing
MDAMB468a	ESR1	0.0186799	4.78413
MDAMB468a	PGR	0	0
MDAMB468a	ERBB2	0.146572	31.2719
MDAMB468b	ESR1	0.0202223	4.74255
MDAMB468b	PGR	0	0
MDAMB468b	ERBB2	0.202034	34.2818
HCC1954a	ESR1	0.0583491	14.2857
HCC1954a	PGR	0	0
HCC1954a	ERBB2	13.0333	99.5798
HCC1954b	ESR1	0.118749	19.4203
HCC1954b	PGR	0	0
HCC1954b	ERBB2	8.61391	97.1014
HCC1954c	ESR1	0.100393	27.3123
HCC1954c	PGR	0	0
HCC1954c	ERBB2	13.4996	99.8912
HCC1954d	ESR1	0.107062	18.9807
HCC1954d	PGR	0	0
HCC1954d	ERBB2	12.1692	99.297
HCC1954e	ESR1	0.0934359	14.3025
HCC1954e	PGR	0	0
HCC1954e	ERBB2	10.9844	97.4209
SUM190a	ESR1	0	0
SUM190a	PGR	0	0
SUM190a	ERBB2	1.5214	70.3297
SUM190b	ESR1	0	0
SUM190b	PGR	0	0
SUM190b	ERBB2	8.1747	99.4975
SUM190c	ESR1	0	0
SUM190c	PGR	0	0
SUM190c	ERBB2	13.6218	100
MCF7s1r2a	ESR1	2.42076	83.9525
MCF7s1r2a	PGR	0.040698	5.34918
MCF7s1r2a	ERBB2	0.44564	39.3016
MCF7s1r2b	ESR1	2.39021	89.3878
MCF7s1r2b	PGR	0.0317626	4.7619
MCF7s1r2b	ERBB2	0.305322	37.8231
MCF7s1r1a	ESR1	0.618057	83.812
MCF7s1r1a	PGR	0.159079	45.953
MCF7s1r1a	ERBB2	0.144626	48.8251
MCF7s1r1b	ESR1	0.389663	50.1558
MCF7s1r1b	PGR	0.117092	19.0031
MCF7s1r1b	ERBB2	0.178068	34.1121
MCF7s1r1c	ESR1	0.586429	69.0941
MCF7s1r1c	PGR	0.177412	31.0835
MCF7s1r1c	ERBB2	0.162166	33.5702
MDAMB453a	ESR1	0	0
MDAMB453a	PGR	0	0
MDAMB453a	ERBB2	2.2873	79.2605
MDAMB453b	ESR1	0	0
MDAMB453b	PGR	0	0
MDAMB453b	ERBB2	2.43562	96.3274
MDAMB453c	ESR1	0	0
MDAMB453c	PGR	0	0
MDAMB453c	ERBB2	3.37417	98.9362
MDAMB453Ta	ESR1	0	0
MDAMB453Ta	PGR	0	0
MDAMB453Ta	ERBB2	1.25413	77.2567
MDAMB453Tb	ESR1	0	0
MDAMB453Tb	PGR	0	0
MDAMB453Tb	ERBB2	1.1242	81.8381
BT474a	ESR1	0	0
BT474a	PGR	0.232099	21.875
BT474a	ERBB2	6.52446	100
BT474b	ESR1	0.106977	25.2664
BT474b	PGR	0.283443	50.9893
BT474b	ERBB2	8.59025	100
BT474c	ESR1	0.0678548	12.2449
BT474c	PGR	0.149532	22.449
BT474c	ERBB2	8.46617	100
BT474d	ESR1	0.113661	18.5223
BT474d	PGR	0.281146	38.8664
BT474d	ERBB2	12.5595	100
BT474e	ESR1	0.0977495	22.4612
BT474e	PGR	0.244574	46.1171
BT474e	ERBB2	12.6975	100
SKBr3a	ESR1	0.00438441	1.21951
SKBr3a	PGR	0	0
SKBr3a	ERBB2	8.20598	99.6951
T47Da	ESR1	0.664343	50.9539
T47Da	PGR	1.52079	62.3211
T47Da	ERBB2	0.711018	55.4849
T47Db	ESR1	0.778942	78.1991
T47Db	PGR	1.77913	85.6635
T47Db	ERBB2	0.78728	81.7536
T47Dc	ESR1	0.819297	84.0034
T47Dc	PGR	1.52053	89.1122
T47Dc	ERBB2	0.640668	77.3869
T47Dd	ESR1	0.593319	53.4426
T47Dd	PGR	1.01479	58.7978
T47Dd	ERBB2	0.512685	47.541
MCF7s2a	ESR1	0.00591635	1.4218
MCF7s2a	PGR	0.00288702	0.473934
MCF7s2a	ERBB2	0.0672738	10.4265
MCF7s2b	ESR1	0	0
MCF7s2b	PGR	0	0
MCF7s2b	ERBB2	0.105568	20.0514
MCF7s2c	ESR1	0	0
MCF7s2c	PGR	0	0
MCF7s2c	ERBB2	0.094358	10.0855
MCF7s2d	ESR1	0	0
MCF7s2d	PGR	0	0
MCF7s2d	ERBB2	0.0868186	8.81057
MCF7s2e	ESR1	0	0
MCF7s2e	PGR	0	0
MCF7s2e	ERBB2	0.124653	15.6757
SUM149a	ESR1	0.00606275	1.75234
SUM149a	PGR	0	0
SUM149a	ERBB2	0.0818282	23.715
SUM149b	ESR1	0.00361254	0.873362
SUM149b	PGR	0	0
SUM149b	ERBB2	0.117803	30.5677
BT549a	ESR1	0	0
BT549a	PGR	0	0
BT549a	ERBB2	0.0977659	33.5404
BT549b	ESR1	0	0
BT549b	PGR	0	0
BT549b	ERBB2	0.106379	27.4165
BT549c	ESR1	0	0
BT549c	PGR	0	0
BT549c	ERBB2	0.0642824	10.396
MDAMB231a	ESR1	0.00426871	0.468019
MDAMB231a	PGR	0.0083269	2.18409
MDAMB231a	ERBB2	0.0392131	10.2964
MDAMB361a	ESR1	0	0
MDAMB361a	PGR	0.0005685	0.146628
MDAMB361a	ERBB2	0.0917434	32.6979
MDAMB231 & MDAMB361a	ESR1	0	0
MDAMB231 & MDAMB361a	PGR	0	0
MDAMB231 & MDAMB361a	ERBB2	0.0499394	6.66667
MDAMB436 & MDAMB436Ta	ESR1	0	0
MDAMB436 & MDAMB436Ta	PGR	0	0
MDAMB436 & MDAMB436Ta	ERBB2	0.0488122	8.86598
T47De	ESR1	0.19759	22.8571
T47De	PGR	0.144371	17.1429
T47De	ERBB2	0.442826	38.0952
MDAMB436a	ESR1	0	0
MDAMB436a	PGR	0	0
MDAMB436a	ERBB2	0.0746975	8.10379
MDAMB436b	ESR1	0	0
MDAMB436b	PGR	0	0
MDAMB436b	ERBB2	0.0662991	7.79977
MDAMB436Ta	ESR1	0	0
MDAMB436Ta	PGR	0	0
MDAMB436Ta	ERBB2	0.0882632	12.8834
MDAMB436Tb	ESR1	0	0
MDAMB436Tb	PGR	0	0
MDAMB436Tb	ERBB2	0.0680421	18.7935
Epithelial-1	ESR1	1.57306	38.252
Epithelial-1	PGR	0.144552	3.31596
Epithelial-1	ERBB2	2.48866	52.9844
Epithelial-2	ESR1	0.0021927	0.0751127
Epithelial-2	PGR	0.0544443	2.72909
Epithelial-2	ERBB2	0.880839	30.8212
Epithelial-3	ESR1	2.45553	54.7247
Epithelial-3	PGR	0.718854	21.0938
Epithelial-3	ERBB2	2.48582	54.3527
Epithelial-4	ESR1	3.63687	77.1226
Epithelial-4	PGR	0.372867	18.6714
Epithelial-4	ERBB2	1.49722	54.0881
Epithelial-5	ESR1	0.0200966	1.19681
Epithelial-5	PGR	0.000571064	0.0443262
Epithelial-5	ERBB2	0.353518	22.1631
Epithelial-6	ESR1	8.37686	92.1017
Epithelial-6	PGR	2.36171	40.2945
Epithelial-6	ERBB2	1.49809	29.4958
Epithelial-7	ESR1	0.0263167	1.18878
Epithelial-7	PGR	0.00575961	0.142653
Epithelial-7	ERBB2	0.623937	14.9311
Epithelial-8	ESR1	0.339299	13.7184
Epithelial-8	PGR	0.0596531	3.50696
Epithelial-8	ERBB2	0.75482	29.6029
Epithelial-9	ESR1	1.47858	54.9921
Epithelial-9	PGR	1.14089	44.9023
Epithelial-9	ERBB2	1.11315	46.3814
Epithelial-10	ESR1	0.0579783	3.83459
Epithelial-10	PGR	0	0
Epithelial-10	ERBB2	0.581344	21.9549
Epithelial-11	ESR1	0	0
Epithelial-11	PGR	0.0144671	1.70524
Epithelial-11	ERBB2	3.66111	66.8697
Epithelial-12	ESR1	0.0861494	4.97336
Epithelial-12	PGR	0.00792628	0.35524
Epithelial-12	ERBB2	6.43773	71.9361
Mesenchymal-1	ESR1	0.13719	3.51599
Mesenchymal-1	PGR	0.152461	4.11446
Mesenchymal-1	ERBB2	0.208132	5.4049
Mesenchymal-2	ESR1	0.115304	2.92781
Mesenchymal-2	PGR	0.14588	3.48309
Mesenchymal-2	ERBB2	0.280143	7.14286
Mesenchymal-3	ESR1	0.0887007	2.5962
Mesenchymal-3	PGR	0.0824026	4.21882
Mesenchymal-3	ERBB2	0.268725	9.41122
Mesenchymal-4	ESR1	0.0136126	1.75131
Mesenchymal-4	PGR	0.0199315	2.27671
Mesenchymal-4	ERBB2	0.202838	19.965
Mesenchymal-5	ESR1	0.0928106	6.05428
Mesenchymal-5	PGR	0.0597555	5.01044
Mesenchymal-5	ERBB2	0.130389	9.81211
Mesenchymal-6	ESR1	0	0
Mesenchymal-6	PGR	0	0
Mesenchymal-6	ERBB2	0.0925312	0.961538

## Sheet: Supplementary Table 6
Supplementary Table 6. Overview of current TNBC treatment options with annotated pathway and targets.
Molecular Name	Sample Brand Name	Target	Pathway
Everolimus	Afinitor	HR	mTOR
Bevacizumab	Avastin	VEGF-A	VEGF
fam-trastuzumab deruxtecan-nxki	Enhertu	HER2	Chemotherapy
Trastuzumab	Herceptin	HER2	HER2 Inhibitor
Palbociclib	Ibrance	HR+	CDK4/6
Trastuzumab emtansine	Kadcyla	Her2	Chemotherapy
Ribociclib	Kisqali	HR+	CDK4/6
Olaparib	Lynparza	/	PARP inhibitor
Neratinib	Nerlynx	HER2	Tyrosine Kinase Inhibitor
Pertuzumab	Perjita	HER2	Tyrosine Kinase Inhibitor
Trastuzumab + pertuzumab	Phesgo	HER2	Tyrosine Kinase Inhibitor
Talazoparib	Talzenna	/	PARP
Sacituzumab govitecan-hziy	Trodelvy	Trop-2 Protein	Trop2 antibody conjugated to Topoisomerase I inhibitor
Lapatinib	Tykerb	HER2	Tyrosine Kinase Inhibitor
Abemaciclib	Verzenio	HER2	CDK4/6
